# Supplementary material for: In Vitro and In Vivo Characterisation of a Mucoadhesive Buccal Film Loaded with Doxycycline Hyclate for Topical Application in Periodontitis
Source: Pharmaceutics. 2023 Feb 8;15(2):580. doi: 10.3390/pharmaceutics15020580 (PMC9963859; doi:10.3390/pharmaceutics15020580)
Supplement: Supplementary file 1 [file pharmaceutics-15-00580-s001.zip]

Archive with 1 entries (1 files):
- pharmaceutics-2196915-supplementary.pdf
